# Supplementary material for: Preventing Respiratory Viral Diseases with Antimicrobial Peptide Master Regulators in the Lung Airway Habitat
Source: Clin Pract. 2023 Jan 16;13(1):125–47. doi: 10.3390/clinpract13010012 (PMC9844411; doi:10.3390/clinpract13010012)
Supplement: Supplementary file 1 [file clinpract-13-00012-s001.zip]

Archive with 1 entries (1 files):
- clinpract-2056715-supplementary.pdf
